# Supplementary material for: Mitigating Silica Fouling and Improving PPCP Removal by Modified NF90 Using In Situ Radical Graft Polymerization
Source: Membranes (Basel). 2021 Nov 22;11(11):904. doi: 10.3390/membranes11110904 (PMC8618697; doi:10.3390/membranes11110904)
Supplement: Supplementary file 1 [file membranes-11-00904-s001.zip]

Archive with 1 entries (1 files):
- membranes-1468539-supplementary.pdf
